# Supplementary material for: Optimization of Ionic Matrix Deposition to Increase the Performance of MALDI‐Based Spatial N‐Glycomics
Source: J Mass Spectrom. 2026 Mar 22;61(4):e70053. doi: 10.1002/jms.70053 (PMC13006149; doi:10.1002/jms.70053)
Supplement: Supplementary file 2 — Table S1: Supporting information. [file JMS-61-e70053-s002.xlsx]

## Sheet: Supporting_table_Nglycs_DMAHCl
mz	moleculeNames	formula	adduct	massError (ppm)	fdr	possible isobar annotations
1419.48	Hex:6 HexNAc:2	C52H88N2O41	M+Na	-1.9869	0.05
2304.83	Hex:5 HexNAc:5 dHex:3	C88H147N5O63	M+Na	4.729154465753928	0.05	C87H144N6O63+Na+
1257.42	Hex:5 HexNAc:2	C46H78N2O36	M+Na	-0.2423	0.05
1809.64	Hex:5 HexNAc:4 dHex:1	C68H114N4O50	M+Na	1.6578782340618101	0.05
1663.58	Hex:5 HexNAc:4	C62H104N4O46	M+Na	-0.466512	0.05	C63H108N4O45+Na+
1996.72	Hex:4 HexNAc:5 dHex:2	C76H127N5O54	M+Na	2.025273327999952	0.05	C75H124N6O54+Na+, C75H124N5O55+Na+
1905.63	Hex:9 HexNAc:2	C70H118N2O56	M+Na	1.4466200732752148	0.05
1743.58	Hex:8 HexNAc:2	C64H108N2O51	M+Na	-0.676229	0.05
1581.53	Hex:7 HexNAc:2	C58H98N2O46	M+Na	-1.21954	0.05
1850.67	Hex:4 HexNAc:5 dHex:1	C70H117N5O50	M+Na	-0.0105488	0.05	C69H114N6O50+Na+
1647.59	Hex:4 HexNAc:4 dHex:1	C62H104N4O45	M+Na	-1.75923	0.05	C62H105N4O45+Na+
1485.53	Hex:3 HexNAc:4 dHex:1	C56H94N4O40	M+Na	-1.87021	0.05
2174.77	Hex:6 HexNAc:5 dHex:1	C82H137N5O60	M+Na	2.0569435189216487	0.05	C80H133N7O58S+Na+
2158.78	Hex:5 HexNAc:5 dHex:2	C82H137N5O59	M+Na	1.4290760794484558	0.05	C81H134N6O59+Na+
2138.71	Hex:6 HexNAc:4 NeuAc:1 -H+Na	C79H130N5O59Na	M+Na	1.826750477012104	0.05	C77H128N4O61S+Na+
2183.81	Hex:3 HexNAc:6 dHex:3	C84H140N6O58	M+Na	0.46522557623720123	0.05	C83H137N7O58+Na+
2012.72	Hex:5 HexNAc:5 dHex:1	C76H127N5O55	M+Na	-0.563043	0.05
1688.61	Hex:3 HexNAc:5 dHex:1	C64H107N5O45	M+Na	0.49614390686297116	0.05
2142.78	Hex:4 HexNAc:5 dHex:3	C82H137N5O58	M+Na	0.0618133	0.05	C81H134N6O58+Na+
1971.69	Hex:6 HexNAc:4 dHex:1	C74H124N4O55	M+Na	-0.148065	0.05	C72H120N6O53S+Na+, C73H121N5O55+Na+, C75H128N4O54+Na+
1282.45	Hex:3 HexNAc:3 dHex:1	C48H81N3O35	M+Na	-1.25611	0.05
2122.72	Hex:5 HexNAc:4 dHex:1 NeuAc:1 -H+Na	C79H130N5O58Na	M+Na	0.8092577918356502	0.05	C77H128N4O60S+Na+
2067.69	Hex:10 HexNAc:2	C76H128N2O61	M+Na	-0.100119	0.05	C78H130N6O56+Na+
2101.76	Hex:5 HexNAc:4 dHex:3	C80H134N4O58	M+Na	0.6976798324568318	0.05	C79H131N5O58+Na+
1542.56	Hex:3 HexNAc:5	C58H97N5O41	M+Na	-1.78035	0.05
1704.61	Hex:4 HexNAc:5	C64H107N5O46	M+Na	-1.09365	0.05	C65H109N3O47+Na+
1648.59	Hex:4 HexNAc:4 Pent:1 Me:1	C62H105N4O45	M+Na	-1.47383	0.05	C62H104N4O45+Na+
2361.86	Hex:5 HexNAc:6 dHex:2	C90H150N6O64	M+Na	2.564013765291837	0.05	C90H151N6O64+Na+, C89H147N7O64+Na+
1793.64	Hex:4 HexNAc:4 dHex:2	C68H114N4O49	M+Na	-0.655996	0.05	C67H111N5O49+Na+, C68H115N4O49+Na+
2019.68	Hex:5 HexNAc:4 NeuAc:1 Ac:1 -H+Na	C75H123N5O55Na	M+Na	3.5735414436711412	0.05	C73H121N5O56S+Na+, C74H124N4O56S+Na+, C75H123N6O54Na+Na+
1444.51	Hex:4 HexNAc:3 dHex:1	C54H91N3O40	M+Na	-1.03246	0.05
2028.71	Hex:6 HexNAc:5	C76H127N5O56	M+Na	-0.115277	0.05	C74H123N7O54S+Na+
2116.73	Hex:6 HexNAc:4 NeuAc:1	C79H131N5O59	M+Na	-0.637142	0.05	C78H130N6O57S+Na+, C80H134N4O59+Na+
1955.7	Hex:5 HexNAc:4 dHex:2	C74H124N4O54	M+Na	-0.175223	0.05	C73H121N5O54+Na+
1970.67	Hex:5 HexNAc:4 NeuGc:1	C73H121N5O55	M+Na	0.40929346386672455	0.05	C72H120N6O53S+Na+, C74H124N4O55+Na+
1095.37	Hex:4 HexNAc:2	C40H68N2O31	M+Na	2.2040785401772744	0.05
2133.74	Hex:7 HexNAc:4 dHex:1	C80H134N4O60	M+Na	0.9220453930095741	0.05
2117.75	Hex:6 HexNAc:4 dHex:2	C80H134N4O59	M+Na	-1.11367	0.05	C78H130N6O57S+Na+, C79H131N5O59+Na+
2362.86	Hex:5 HexNAc:6 dHex:1 Pent:1 Me:1	C90H151N6O64	M+Na	0.9015256527090246	0.05	C89H147N7O64+Na+, C90H150N6O64+Na+
2100.73	Hex:5 HexNAc:4 dHex:1 NeuAc:1	C79H131N5O58	M+Na	0.0830127	0.05	C80H134N4O58+Na+
1079.37	Hex:3 HexNAc:2 dHex:1	C40H68N2O30	M+Na	3.5307814762186185	0.05
2507.91	Hex:5 HexNAc:6 dHex:3	C96H160N6O68	M+Na	1.709289330644237	0.05	C95H157N7O68+Na+, C95H157N6O69+Na+
2215.8	Hex:5 HexNAc:6 dHex:1	C84H140N6O60	M+Na	1.918293339274074	0.05
1501.53	Hex:4 HexNAc:4	C56H94N4O41	M+Na	-1.22465	0.05
1768.61	Hex:6 HexNAc:3 dHex:1	C66H111N3O50	M+Na	-1.52486	0.05
2320.83	Hex:6 HexNAc:5 dHex:2	C88H147N5O64	M+Na	-0.121826	0.05	C87H144N6O64+Na+
2466.89	Hex:6 HexNAc:5 dHex:3	C94H157N5O68	M+Na	0.2964925133302996	0.05	C93H154N6O68+Na+
2487.85	Hex:6 HexNAc:5 dHex:1 NeuAc:1 -H+Na	C93H153N6O68Na	M+Na	2.5579113661444204	0.05	C94H154N8O67+Na+
2539.9	Hex:7 HexNAc:6 dHex:1	C96H160N6O70	M+Na	1.1957365291415187	0.05	C96H158N6O70+Na+
2199.8	Hex:4 HexNAc:6 dHex:2	C84H140N6O59	M+Na	1.4950688174345106	0.05	C83H137N7O59+Na+
2037.75	Hex:3 HexNAc:6 dHex:2	C78H130N6O54	M+Na	-1.90058	0.05	C77H127N7O54+Na+
1606.56	Hex:5 HexNAc:3 dHex:1	C60H101N3O45	M+Na	-1.64353	0.05	C59H98N4O45+Na+
1631.59	Hex:3 HexNAc:4 dHex:2	C62H104N4O44	M+Na	-2.23438	0.05	C61H101N5O44+Na+, C61H102N4O45+Na+
1825.63	Hex:6 HexNAc:4	C68H114N4O51	M+Na	-0.973874	0.05	C66H110N6O49S+Na+, C69H118N4O50+Na+
1794.65	Hex:4 HexNAc:4 dHex:1 Pent:1 Me:1	C68H115N4O49	M+Na	-2.48989	0.05	C67H111N5O49+Na+, C68H114N4O49+Na+
1339.48	Hex:3 HexNAc:4	C50H84N4O36	M+Na	-0.35261	0.05
1622.55	Hex:6 HexNAc:3	C60H101N3O46	M+Na	-0.582999	0.05
1976.66	Hex:5 HexNAc:4 NeuAc:1 -H+Na	C73H120N5O54Na	M+Na	1.6256879001871178	0.05
2523.91	Hex:6 HexNAc:6 dHex:2	C96H160N6O69	M+Na	1.7518493206784143	0.05	C95H157N7O69+Na+
1460.5	Hex:5 HexNAc:3	C54H91N3O41	M+Na	-1.9186	0.05
1866.66	Hex:5 HexNAc:5	C70H117N5O51	M+Na	-1.87554	0.05
1298.45	Hex:4 HexNAc:3	C48H81N3O36	M+Na	-1.62651	0.05
2465.87	Hex:6 HexNAc:5 dHex:1 NeuAc:1	C93H154N6O68	M+Na	1.9689781795033445	0.05	C94H157N5O68+Na+
2053.75	Hex:4 HexNAc:6 dHex:1	C78H130N6O55	M+Na	-0.538112	0.05
2208.75	Hex:5 HexNAc:4 dHex:1 NeuAc:1 Ac:2 -H+Na	C83H136N5O60Na	M+Na	1.3557888911036513	0.05
2377.85	Hex:6 HexNAc:6 dHex:1	C90H150N6O65	M+Na	0.19832235415338104	0.05
1403.48	Hex:5 HexNAc:2 dHex:1	C52H88N2O40	M+Na	-2.32916	0.05
1954.68	Hex:5 HexNAc:4 NeuAc:1	C73H121N5O54	M+Na	-0.932422	0.1	C74H124N4O54+Na+
2117.71	Hex:3 HexNAc:6 dHex:2 Su:1	C78H130N6O57S	M+Na	3.262782460042875	0.1	C79H131N5O59+Na+, C80H134N4O59+Na+
2393.85	Hex:7 HexNAc:6	C90H150N6O66	M+Na	-1.20409	0.1	C88H148N2O71+Na+, C90H148N6O66+Na+, C91H151N5O66+Na+
2335.8	Hex:6 HexNAc:5 NeuGc:1	C87H144N6O65	M+Na	-0.534429	0.1	C88H147N5O65+Na+
1997.7	Hex:5 HexNAc:4 NeuAc:1 Ac:1	C75H124N5O55	M+Na	7.749459653572848	0.1	C76H127N5O54+Na+, C75H124N6O54+Na+
2489.88	Hex:4 HexNAc:6 NeuAc:2	C94H154N8O67	M+Na	0.37016746038582204	0.1	C93H153N6O68Na+Na+, C95H157N7O67+Na+
2336.82	Hex:7 HexNAc:5 dHex:1	C88H147N5O65	M+Na	1.5001474177186815	0.1	C87H144N6O65+Na+
1792.62	Hex:4 HexNAc:4 NeuAc:1	C67H111N5O49	M+Na	-0.993704	0.1	C68H114N4O49+Na+, C68H115N4O49+Na+
2816.02	Hex:6 HexNAc:6 dHex:4	C108H180N6O77	M+Na	5.731424798051907	0.1	C107H177N7O77+Na+
2284.77	Hex:6 HexNAc:4 dHex:1 NeuAc:1 -H+Na	C85H140N5O63Na	M+Na	-0.24691	0.1	C84H137N6O63Na+Na+, C83H138N4O65S+Na+, C86H141N7O62+Na+
2062.7	Hex:5 HexNAc:4 NeuAc:1 Ac:2 -H+Na	C77H126N5O56Na	M+Na	0.7982304122404541	0.1	C76H124N5O57Na+Na+
2141.76	Hex:4 HexNAc:5 dHex:1 NeuAc:1	C81H134N6O58	M+Na	-0.377438	0.1	C82H137N5O58+Na+
2019.66	Hex:4 HexNAc:4 dHex:3 Su:1	C74H124N4O56S	M+Na	7.135800054371443	0.1	C75H123N5O55Na+Na+, C73H121N5O56S+Na+, C75H123N6O54Na+Na+
2516.93	Hex:4 HexNAc:9	C96H159N9O66	M+Na	-0.725239	0.1	C94H157N5O71+Na+
2300.76	Hex:7 HexNAc:4 NeuAc:1 -H+Na	C85H140N5O64Na	M+Na	-1.78545	0.1	C83H136N7O62SNa+Na+, C83H139N4O66P+Na+
2503.84	Hex:7 HexNAc:5 NeuAc:1 -H+Na	C93H153N6O69Na	M+Na	0.7288520350026495	0.1
1971.73	Hex:5 HexNAc:4 dHex:1 Pent:1 Me:2	C75H128N4O54	M+Na	-5.88393	0.1	C74H124N4O55+Na+
1891.69	Hex:3 HexNAc:6 dHex:1	C72H120N6O50	M+Na	-0.208189	0.1
2341.79	Hex:6 HexNAc:5 NeuAc:1 -H+Na	C87H143N6O64Na	M+Na	-0.967746	0.1	C85H141N5O66S+Na+
2069.74	Hex:5 HexNAc:6	C78H130N6O56	M+Na	-0.623136	0.1	C79H132N4O57+Na+, C76H128N2O61+Na+
1752.62	Hex:5 HexNAc:3 dHex:2	C66H111N3O49	M+Na	-1.54457	0.1	C65H108N4O49+Na+
1706.61	Hex:3 HexNAc:3 dHex:3 Pent:1	C65H109N3O47	M+Na	-1.2768	0.1	C64H107N5O46+Na+
917.322	Hex:2 HexNAc:2 dHex:1	C34H58N2O25	M+Na	8.7116	0.1
2832.02	Hex:7 HexNAc:6 dHex:3	C108H180N6O78	M+Na	1.4063616877196248	0.1	C107H177N7O78+Na+
1241.43	Hex:4 HexNAc:2 dHex:1	C46H78N2O35	M+Na	-0.460051	0.1
1987.69	Hex:7 HexNAc:4	C74H124N4O56	M+Na	-0.0966132	0.1
1630.57	Hex:3 HexNAc:4 NeuAc:1	C61H101N5O44	M+Na	-1.23329	0.1	C62H104N4O44+Na+
2331.81	Hex:5 HexNAc:4 NeuAc:2 Ac:2	C88H144N6O64	M+Na	5.349388762773923	0.1
2313.85	Hex:4 HexNAc:8	C88H146N8O61	M+Na	-2.08927	0.1
1938.68	Hex:4 HexNAc:4 dHex:1 NeuAc:1	C73H121N5O53	M+Na	1.459036961264127	0.1
2277.76	Hex:5 HexNAc:4 NeuGc:2	C84H138N6O64	M+Na	0.741456	0.1	C83H137N7O62S+Na+, C85H141N5O64+Na+
2669.97	Hex:6 HexNAc:6 dHex:3	C102H170N6O73	M+Na	3.6071705975424577	0.1	C101H167N7O73+Na+
2157.76	Hex:5 HexNAc:5 NeuAc:1	C81H134N6O59	M+Na	0.6534838822409733	0.1	C82H137N5O59+Na+
2481.86	Hex:7 HexNAc:5 NeuAc:1	C93H154N6O69	M+Na	1.34793	0.1
2262.79	Hex:6 HexNAc:4 dHex:1 NeuAc:1	C85H141N5O63	M+Na	1.9262437904380292	0.1	C84H138N6O63+Na+, C86H144N4O63+Na+
2179.74	Hex:5 HexNAc:5 NeuAc:1 -H+Na	C81H133N6O59Na	M+Na	0.12040367044200855	0.1	C79H131N5O61S+Na+
2231.79	Hex:6 HexNAc:6	C84H140N6O61	M+Na	-1.51325	0.1	C82H138N2O66+Na+, C85H142N4O62+Na+, C85H144N6O60+Na+
2319.81	Hex:6 HexNAc:5 NeuAc:1	C87H144N6O64	M+Na	-0.295246	0.1	C88H147N5O64+Na+
2392.85	Hex:5 HexNAc:4 dHex:3 NeuAc:1	C91H151N5O66	M+Na	-1.287	0.1	C88H148N2O71+Na+, C90H148N6O66+Na+, C90H150N6O66+Na+
2278.78	Hex:7 HexNAc:4 NeuAc:1	C85H141N5O64	M+Na	-2.35191	0.1	C83H137N7O62S+Na+, C84H138N6O64+Na+
933.317	Hex:3 HexNAc:2	C34H58N2O26	M+Na	7.23035	0.1
2163.74	Hex:4 HexNAc:5 dHex:1 NeuAc:1 -H+Na	C81H133N6O58Na	M+Na	0.17817938759636365	0.1	C80H134N4O60S+Na+
2328.85	Hex:3 HexNAc:6 dHex:2 NeuAc:1	C89H147N7O62	M+Na	0.8263315449675246	0.1
1136.4	Hex:3 HexNAc:3	C42H71N3O31	M+Na	0.49115948677592086	0.1
2490.9	Hex:4 HexNAc:6 dHex:2 NeuAc:1	C95H157N7O67	M+Na	0.3716120303888769	0.1	C94H154N8O67+Na+
2182.79	Hex:3 HexNAc:6 dHex:1 NeuAc:1	C83H137N7O58	M+Na	0.1488653168583405	0.1	C84H140N6O58+Na+
2071.74	Hex:4 HexNAc:4 dHex:3 Pent:1	C79H132N4O57	M+Na	-2.26306	0.1	C78H130N6O56+Na+
1979.71	Hex:3 HexNAc:5 dHex:1 NeuAc:1	C75H124N6O53	M+Na	-0.514299	0.1
2612.95	Hex:6 HexNAc:5 dHex:4	C100H167N5O72	M+Na	2.5004199332937413	0.1	C98H161N7O72+Na+, C99H164N6O72+Na+
2303.81	Hex:5 HexNAc:5 dHex:1 NeuAc:1	C87H144N6O63	M+Na	-0.861995	0.1	C88H147N5O63+Na+
2263.81	Hex:6 HexNAc:4 dHex:3	C86H144N4O63	M+Na	0.8510494507495484	0.1	C84H138N6O63+Na+, C85H141N5O63+Na+
